# Supplementary material for: Estimating the incidence of rotavirus infection in children from India and Malawi from serial anti-rotavirus IgA titres
Source: PLoS One. 2017 Dec 29;12(12):e0190256. doi: 10.1371/journal.pone.0190256 (PMC5747462; doi:10.1371/journal.pone.0190256)
Supplement: S1 File — This consists of 3 datasets; S1A containing data IgA data from Vellore, S1B containing IgA data from Karonga, and S1C containing a subset of the Vellore data used to estimate IgA decay rate. (ZIP) [file pone.0190256.s001.zip]

Archive with 3 entries (3 files):
- S1B.xlsx
- S1C.xls
- S1A.xlsx
