# Supplementary material for: Estimating the incidence of rotavirus infection in children from India and Malawi from serial anti-rotavirus IgA titres
Source: PLoS One. 2017 Dec 29;12(12):e0190256. doi: 10.1371/journal.pone.0190256 (PMC5747462; doi:10.1371/journal.pone.0190256)
Supplement: S1 File — This consists of 3 datasets; S1A containing data IgA data from Vellore, S1B containing IgA data from Karonga, and S1C containing a subset of the Vellore data used to estimate IgA decay rate. (ZIP) [file pone.0190256.s001.zip › S1B.xlsx]

## Sheet: Description
Description of dataset
This is serology data from Karonga used for analysis and submitted for publication in Plos One. Paper title "Estimating the incidence of rotavirus infection in children from India and Malawi from serial anti-rotavirus IgA titres"

## Sheet: Variables
Variable name	Description
Age6	Age in days at time of 6 week sample
Age26	Age in days at time of 26 week sample
Age52	Age in days at time of 52 week sample
Iga6	IgA titres at time of 6 week sample
Iga26	IgA titres at time of 26 week sample
Iga52	IgA titres at time of 52 week sample
Karong	indicator for karonga site
Idno	Id number - changed from original study identifier

## Sheet: karonga_iga_data
age6	age26	age52	iga6	iga26	iga52	karong	idno
51	183	365	0	0	120.095	1	1
43	181	364	0	0	0.808414	1	2
52	183	373	0	3.70091	374.977	1	3
43	181	365	0.517742	2.4535	0	1	4
47	181	363	0	0	112.05	1	5
49	181	362	0	1.20969	123.508	1	6
42	181	363	0.820111	1.24084	0.814031	1	7
43	182	363	3.54603	0.914772	25.6929	1	8
42	187	362	0	0	213.383	1	9
42	182	364	4.4572	3.26324	371.418	1	10
41	182	364	2.41599	0	0	1	11
42	191	366	3.82142	0	48.6211	1	12
39	181	362	1.1541	126.506	298.892	1	13
44	185	364	16.0988	2.86435	62.6074	1	14
43	182	364	4.00304	1.92281	2.24131	1	15
49	183	367	7.55599	674.026	155.425	1	16
39	181	362	0	1.58591	3.63348	1	17
49	184	364	5.74068	1.33391	2.6586	1	18
40	179	367	0	0	0	1	19
44	183	364	0	1.1376	0	1	20
42	181	363	0	0	1.65369	1	21
41	181	363	0	1.78929	10.4379	1	22
42	183	366	0	1108.56	1289.26	1	23
41	181	362	0	566.178	815.168	1	24
41	182	363	0	16.5736	0	1	25
45	182	366	0	103.401	19.735	1	26
40	180	362	1.01506	0.818409	2901.24	1	27
46	185	366	0	4.2718	6.61701	1	28
39	183	367	0	0	12.523	1	29
42	184	364	0.49998	16.5993	598.159	1	30
39	183	365	0	0.794518	109.623	1	31
39	182	364	0	0	31.8236	1	32
48	181	361	0	0	0	1	33
45	184	365	0	41.4754	217.979	1	34
40	179	361	0	0	80.9927	1	35
43	182	365	0	0	0	1	36
45	187	359	0	0	1217.26	1	37
44	184	364	0	0	149.712	1	38
46	178	359	1.34895	17.8373	111.364	1	39
43	180	363	0	0	204.828	1	40
42	180	362	0	0.87975	0	1	41
46	178	368	0	0	302.601	1	42
52	184	372	0	0.499906	0	1	43
41	180	360	0	0	425.506	1	44
41	188	362	0	0	93.0202	1	45
48	187	368	3.54791	3.40828	2830.95	1	46
47	178	367	5.02371	9.23769	209.185	1	47
39	179	362	0	256.462	398.462	1	48
46	182	361	0	2.37055	0	1	49
41	180	367	0	0	4.98838	1	50
38	180	366	0	36.4345	70.1708	1	51
34	182	361	0	0	45.5217	1	52
40	179	360	0	0.925633	12.1751	1	53
47	181	362	2.90102	7.31965	5.15254	1	54
52	184	366	2.17632	2.11586	80.5284	1	55
43	192	365	1.65097	1.64912	2.37046	1	56
45	184	368	0	93.9056	7.5801	1	57
46	178	361	0.976769	3.247	251.44	1	58
38	180	361	0	5.52512	518.397	1	59
41	182	362	137.548	0	83.5253	1	60
47	184	363	0.532006	2.97541	77.2625	1	61
42	179	364	0	0	0	1	62
41	180	364	3.91165	5.14714	1083.92	1	63
48	181	365	0	0	612.543	1	64
45	178	367	0	1.26213	934.69	1	65
44	184	367	1.88445	0.500031	64.7561	1	66
