# Supplementary material for: Estimating the incidence of rotavirus infection in children from India and Malawi from serial anti-rotavirus IgA titres
Source: PLoS One. 2017 Dec 29;12(12):e0190256. doi: 10.1371/journal.pone.0190256 (PMC5747462; doi:10.1371/journal.pone.0190256)
Supplement: S1 File — This consists of 3 datasets; S1A containing data IgA data from Vellore, S1B containing IgA data from Karonga, and S1C containing a subset of the Vellore data used to estimate IgA decay rate. (ZIP) [file pone.0190256.s001.zip › S1C.xls]

## Sheet: Description
Description of dataset
This is serology data from Vellore used for analysis of antibody decay and submitted for publication in Plos One. Paper title "Estimating the incidence of rotavirus infection in children from India and Malawi from serial anti-rotavirus IgA titres"
This is a subset of the serology data which only includes children who had a stool or serologically confirmed rotavirus infection in the first 26 weeks of life, and no evidence of re-infection between 26 and 52 weeks

## Sheet: Variables
Variable name	Description
Iga26	IgA titres at time of 26 week sample
Iga52	IgA titres at time of 52 week sample
Foldincrease26	Fold increase in IgA from 6 weeks to 26 weeks
Foldincrease52	Fold increase in IgA from 26 weeks to 52 weeks
Idno	Id number - changed from original study identifier

## Sheet: Vellore_igadecay_data
iga6	iga26	foldincrease26	iga52	foldincrease52	idno
0	12.6578	127.578	33.3398	2.62112	1
0	1231.2	12313	637.372	0.517721	2
12.7761	84.2788	6.55312	77.6512	0.921454	3
0	14.8222	149.222	0	0.00670144	4
0	249.251	2493.51	183.957	0.738142	5
0	99.3656	994.656	208.436	2.09657	6
0	63.2002	633.002	61.019	0.965543	7
0	50.1229	502.229	36.0226	0.719244	8
0	136.155	1362.55	331.708	2.4352	9
0	5438.25	54383.5	228.007	0.0419442	10
0	9.33486	94.3486	19.0555	2.03029	11
0	1108.01	11081.1	80.7062	0.0729227	12
0	240.158	2402.58	49.8668	0.207972	13
0	103.109	1032.09	0	0.000968904	14
0	138.925	1390.25	26.4456	0.190941	15
28.1425	493.47	17.4761	189.15	0.383431	16
0	11.1915	112.915	16.7534	1.49257	17
0	125.407	1255.07	255.277	2.03477	18
0	30.308	304.08	74.7516	2.46158	19
0	9.26166	93.6166	0	0.0106819	20
0	120.019	1201.19	92.0946	0.767529	21
0	59.0204	591.204	46.0711	0.780966	22
0	86.8275	869.275	146.678	1.68851	23
0	17.8634	179.634	17.1902	0.962523	24
0	980.369	9804.69	15.651	0.0160647	25
0	96.6591	967.591	160.594	1.66076	26
0	54.6977	547.977	38.7812	0.709541	27
0	99.6552	997.552	222.643	2.2329	28
0	1599.19	15992.9	229.223	0.14339	29
0	1338.05	13381.5	3736.76	2.79256	30
0	9.49883	95.9883	10.3297	1.08656	31
0	53.5937	536.937	10.8082	0.203156	32
0	9.71146	98.1146	0	0.0101922	33
0	2488.25	24883.5	1872.46	0.752533	34
0	16.7281	168.281	14.1103	0.844439	35
0	65.7877	658.877	39.3373	0.598553	36
0	687.412	6875.12	42.0229	0.0612685	37
0	96.3914	964.914	31.0172	0.322487	38
0	4.02786	41.2786	0	0.0242256	39
26.0054	222.414	8.52367	99.7602	0.448781	40
0	54.7519	548.519	32.1245	0.587483	41
0	764.01	7641.1	808.969	1.05884	42
0	13310.1	133102	118.207	0.00888844	43
74.1993	508.444	6.84453	31.8226	0.0627726	44
0	180.834	1809.34	153.191	0.847222	45
0	82.3989	824.989	119.866	1.45415	46
0	110.88	1109.8	42.1106	0.380345	47
0	28.9144	290.145	51.0749	1.76377	48
0	85.1219	852.219	34.6205	0.407413	49
0	135.248	1353.48	94.9644	0.702369	50
0	211.003	2111.03	94.369	0.447502	51
20.6139	294.488	14.2217	11.2979	0.0386911	52
0	158.096	1581.96	165.969	1.04977	53
0	12.364	124.64	0	0.00802313	54
0	429.799	4298.99	14.8222	0.0347109	55
0	172.277	1723.77	0	0.000580123	56
0	2238.56	22386.7	1937.82	0.865661	57
0	20.1834	202.834	23.1751	1.14749	58
0	661.651	6617.51	643.903	0.973181	59
0	89.3733	894.733	56.4036	0.631513	60
0	83.0264	831.264	0	0.00120299	61
0	77.6462	777.462	60.1278	0.774671	62
0	49.0647	491.647	40.4033	0.823828	63
0	253.436	2535.35	374.379	1.47703	64
0	11.5815	116.815	0	0.00856053	65
40.2365	672.558	16.6762	1711.2	2.54409	66
0	32.813	329.13	21.1956	0.647027	67
0	43.0443	431.442	0	0.00231781	68
0	12.6945	127.945	22.9209	1.79928	69
0	3.91305	40.1305	0	0.0249187	70
11.913	1085.67	90.3827	372.155	0.342849	71
0	358.873	3589.73	271.137	0.755592	72
0	17.3585	174.585	30.1486	1.7326	73
0	23.8122	239.122	4.14497	0.177524	74
0	12.4522	125.522	19.7348	1.58018	75
0	21.0281	211.281	43.0786	2.04365	76
0	73.3959	734.959	23.8556	0.325945	77
0	511.723	5118.23	92.9821	0.181864	78
0	105.111	1052.11	65.283	0.621446	79
0	37.416	375.16	31.7562	0.849136	80
0	4.03873	41.3873	0	0.024162	81
0	222.592	2226.92	118.698	0.533461	82
0	105.043	1051.43	190.248	1.81037	83
0	388.496	3885.96	10.1624	0.026409	84
0	12.8706	129.706	20.3339	1.5754	85
0	21.7676	218.676	18.7019	0.859806	86
0	13.437	135.37	16.0556	1.19344	87
