# Supplementary material for: Estimating the incidence of rotavirus infection in children from India and Malawi from serial anti-rotavirus IgA titres
Source: PLoS One. 2017 Dec 29;12(12):e0190256. doi: 10.1371/journal.pone.0190256 (PMC5747462; doi:10.1371/journal.pone.0190256)
Supplement: S1 File — This consists of 3 datasets; S1A containing data IgA data from Vellore, S1B containing IgA data from Karonga, and S1C containing a subset of the Vellore data used to estimate IgA decay rate. (ZIP) [file pone.0190256.s001.zip › S1A.xlsx]

## Sheet: description
Description of dataset
This is serology data from Vellore used for analysis and submitted for publication in Plos One. Paper title "Estimating the incidence of rotavirus infection in children from India and Malawi from serial anti-rotavirus IgA titres"

## Sheet: Variables
Variable name	Description
Age6	Age in days at time of birth week sample
Age26	Age in days at time of 26 week sample
Age52	Age in days at time of 52 week sample
Age78	Age in days at time of 78 week sample
Age104	Age in days at time of 104 week sample
Age130	Age in days at time of 130 week sample
Age156	Age in days at time of 156 week sample
Iga6	IgA titres at time of birth week sample
Iga26	IgA titres at time of 26 week sample
Iga52	IgA titres at time of 52 week sample
Iga78	IgA titres at time of 78 week sample
Iga104	IgA titres at time of 104 week sample
Iga130	IgA titres at time of 130 week sample
Iga156	IgA titres at time of 156 week sample
Vell	indicator for Vellore site
Idno	Id number - changed from original study identifier

## Sheet: vellore_iga_data
age6	age26	age52	age78	age104	age130	age156	iga6	iga26	iga52	iga78	iga104	iga130	iga156	vell	idno
1	186	365	550	735	898	1096	0	0	0	0	0	0	81.716	1	1
17	185	403	555	747	921	1112	0	18.5851	515.804	2347.45	3884.8	1537.84	848.31	1	2
1	194	365	550	730	913	1094	0	12.6578	33.3398	31.5952	56.4004	62.0375	64.0789	1	3
49	179	368	563	738	942	1007	0	497.977	68.3302	117.642	82.9054	87.5544	101.126	1	4
2	181	362	548	733	917	1098	0	1630.62	2460.03	7800.44	1622.72	939.328	1088.77	1	5
0	193	369	546	729	897	1121	0	0	0	31.5847	57.6694	84.5047	61.6728	1	6
1	182	364	555	722	912	1099	0	0	0	0	776.117	350.222	1045.35	1	7
39	219	364	547	732	933	1096	13.2748	0	14.0154	184.403	195.232	193.635	1260.78	1	8
22	194	365	582	732	909	1082	0	0	123.797	90.4914	1306.19	108.437	826.635	1	9
21	188	367	544	731	969	1102	42.9958	9.14206	105.114	110.691	60.218	606.257	215.164	1	10
0	186	377	550	726	909	1093	0	0	205.657	284.788	130.663	88.7934	958.605	1	11
0	185	359	549	732	904	1097	0	34.1526	250.456	13979.2	137.119	299.638	1672.91	1	12
15	205	370	545	747	967		20.1458	0	10.819	60.7693	99.5642	54.6559		1	13
47	184	374	549	731	907	1089	15.3419	0	0	0	21.2843	13.7891	31.9644	1	14
42	171	364	543	731	934	1098	0	0	1318.67	178.778	1405.76	183.822	125.597	1	15
3	204	361	554	729	954	1164		12.5501	12.6578	162.589	153.758	157.181	71.1903	1	16
3	199	366	554	737	920	1096	0	73.5987	270.535	133.151	266.591	129.673	512.532	1	17
0	178	366	570	724	957	1090	0	0	0	27.2288	30.4106	30.3729	2131.01	1	18
2	152	365	554	732	918	1110	0	44.0094	160.035	230.828	109.024	131.915	3760.63	1	19
1	185	365	550	731	919	1102	0	1231.2	637.372	383.509	1492.1	665.492	546.173	1	20
0	207	362	544	725	914	1106	0	10.3551	67.7063	107.115	861.54	641.461	58.7487	1	21
3	150	367	553	732	913	1126	0	0	0	15.5555	15.6126	13.7905	143.81	1	22
0	192	364	556	738	917	1105	12.7761	84.2788	77.6512	92.1053	77.1415	84.8573	56.1376	1	23
0	186	388	549	801	949		0	0		37.876	11.4838	47.5824		1	24
0	129		568	757	912	1101	0	0		9.58137	113.44	34.0587	229.529	1	25
11	184	369	545	733	906	1101	0	0	205.335	0		0	0	1	26
6	182	364	546	732	915	1096	0	687.352	2427.83	599.825	514.249	533.453	248.512	1	27
1	199	364	546	745	954	1100	0	14.8222	0	12.1889	97.1766	67.637	172.277	1	28
44	184	390	551	735	954	1116	24.078	0	45.3121	229.052	199.345	1147.83	1146.34	1	29
2	181	364	549	741	911	1095	0	249.251	183.957	303.414	98.9472	410.214	257.308	1	30
46	197	367	544	732	939	1088	0	0	0	0	0	982.714	39.9626	1	31
16	126	367	560	731	911	1098	0	0	0	0	13.6496	115.025	24.4491	1	32
11	149	362	536	729	893	1094		0	184.162	215.432	129.381	96.7398	107.719	1	33
14	182	381	545	724	910	1095	13.2802	39.3331		80.5093	85.4474	76.8108	78.2746	1	34
1	189	367	545	727	951	1096		0	0	11.8501	11.1804	108.749		1	35
17	184	367	556	740	915	1097	0	99.3656	208.436	350.605	29.8753	76.2486	122.678	1	36
6	172	364	546	731	907	1098	0	31.447	47.6971	14.9992	29.2547	46.2463	48.9629	1	37
11	181	368	563	748	915	1097	0	0	0	0	0	62.3668	82.4635	1	38
0	226	364	553	765	911	1179	0	106.136	30.3771	35.5959	49.0976	128.028	2113.12	1	39
5	201	366	559	731	926	1096	0	0	78.615	350.783	231.548	187.985	5485.29	1	40
0	198	365	532	734	954	1099	18.2196	5238.73	118.621	104.082	150.321	108.671	101.751	1	41
5	169	363	557	733	935	1076	0	0	0	61.543	8971.5	118.879	83.4722	1	42
1	159	394	548	730	901	1097	0	198.437	2078.76	718.584	1265.49	606.973	429.14	1	43
2	204	364	529	728	936	1089	0	63.2002	61.019	369.637	20.2382	14.7488	12.3555	1	44
46	184	364	541	730	903	1096	0	0	71.977	69.9356	31.0888	208.416	48.9629	1	45
2	221	368	561	729	907	1097	0	50.1229	36.0226	57.865	254.689	103.858	866.84	1	46
0	193	364	568	735	906	1110	303.54	55.5036	129.583	48.0826	27.3746	10.9595	526.525	1	47
8	170	368	550	730	946	1095	0	269.373	407.005	23.5804	22.2037	36.7845	85.5062	1	48
0	183	367	543	732	913	1096	0	0	10.3651	13.4481	42.5368	38.7529	68.5585	1	49
9	160	366	555	731	912	1095	0	0	167.297	164.106	96.0226	128.072	42.085	1	50
0	182	364	549	729	897	1095	0	0	0	41.0093	102.582	96.5276	79.5052	1	51
3	208	366	550	725	915	1089	0	0		947.534	935.258	14720.4	2081.76	1	52
3	184	366	549	730	949	1114	0	0	66.6906	70.4789	52.7617	30.4011	31.496	1	53
11	207	364	556	727	908	1092	0	136.155	331.708	239.777	84.6864	201.808	125.975	1	54
0	185	362	545	727	900	1097	76.6243	0	47.9365	28.5425	86.867		128.669	1	55
1	185	363	552	729	909	1091	0	0	289.205	2490.35	179.132	60.0416	164.92	1	56
0	184	366	544	737	928	1094	0	0	33.1063	67.2046	73.6637	240.848	634.552	1	57
0	168	364	553	720	909	1092	0		0	192.455	1636.38	217.266	363.239	1	58
0	201	370	549	728	924	1102	0	5438.25	228.007	150.125	110.081	75.5753	303.107	1	59
0	158	364	556	732	908	1092	0	0	49.7566	71.9259	67.1745	48.4056	82.5605	1	60
6	195	364	552	740	1001	1094	0	9.33486	19.0555	0	0	0	0	1	61
0	193	364	549	728	917	1093	0	0	0	290.011	257.511	362.762	1110.73	1	62
1	222	361	536	766	954	1086	0	0	150.771	20.752	72.1122	84.6892	676.297	1	63
18	185	366	547	730	911	1093	9.60741	0	0	0	91.8221	1963.35	34.2811	1	64
2	186	365	553	713	894	1085	0	13.792	0	0	0	0	510.512	1	65
0	182	364	546	727	895	1074	95.8981	17.4983	14.6517	36.8573	30.5743	16.0068	26.7756	1	66
24	179	365	570	710	914	1093	3.99101	0	0	0	934.027	32.4578	77.0458	1	67
0	195	367	555	730	940	1096	64.3434	12.7833	0	0	13.2897	2331.81	0	1	68
3	179	362	549	727	935	1095	0	12.1914		9.16	38.7297	0	97.6699	1	69
0	206	364	547	727	910	1092	0	591.851		3923.44	1258.74	1326.14	138.32	1	70
45	153	369	549	732	916	1096	0	1108.01	80.7062	141.892	140.152	158.542	168.393	1	71
9		368	543	732	909	1095			0	28.8741	0	0	216.54	1	72
4	213	366	555	751	908	1094	0	0	184.468	267.579	259.764	175.964	2539.35	1	73
14	239	368	568	767	910	1100		1223.38	13.4448	92.02	259.134	252.211	210.615	1	74
40	196	368	546	732	908	1092	356.709	137.675	105.742	253.497	169.207	80.1564	55.9031	1	75
2	166	365	548	736	904	1130	0	0	9.95337	77.2145	8.46651	0	0	1	76
0	202	354	559	732	915	1101	0	240.158	49.8668	61.1987	63.6232	52.586	26.5522	1	77
16	140	366	545	709		1100	0	0	82.7883	1158.07	234.116		1224.22	1	78
4	185	375	546	732	910	1096	0	0	295.348	272.817	287.737	3679.12	285.036	1	79
2	184	366	549	747	912	1083	0	103.109	0	71.7564	58.7041	73.306	69.1891	1	80
3	185	367	551	733	907	1104	0	0	65.7114	31.6392	53.5095	53.1561	34.3033	1	81
18	187	375	586	761	915	1117	0	0	0	13.0125	4463.38	53.3317	68.0322	1	82
6	184	371	553	717	939			0	0	6617.38				1	83
0	190	375	549	735	917	1099	0	0	0	440.025	288.012	238.256	2676.83	1	84
0	213	366	523	731	950	1115	0	0	304.544	50.9931	36.4009	36.2897	65.4156	1	85
4	185	367	599	732	893	1089	0	12.1612	75.4574	110.608	66.7644	61.1366	34.5078	1	86
0	144	373	565	733	962	1108	0	0	0	0	13.7093	11.6316	8.19477	1	87
0	197	371	557	729	891	1099	0	138.925	26.4456	46.5655	36.787	62.4657	312.78	1	88
8	199	386	553	737	935	1107	0	0	25.782	73.8298	54.3111	838.519	53.7157	1	89
2	184	363	531	737	930	1107	0	0	0	8.21224	0	0	11.8914	1	90
6	188	369	555	733	929	1104	0	18.8147	8.16328	171.153	316.855	777.142	329.467	1	91
2	180	366	549	737	940	1115	0	43.8027	1059.23	17.6321	16.8265	24.5978	2663.72	1	92
0	185	381	575	726	907	1093	0	125.907	388.635	74.9434	43.7619	122.663	95.3007	1	93
0	206	371	554	734	911	1093	0		41.4909	125.332	380.377	70.2478	66.2207	1	94
1	196	363	533	727	911	1093	0	0	14.219	15.847	9.66595	1328.99	14.7048	1	95
2	182	375	558	741	928	1106	254.037	0	0	0	0	0	0	1	96
12	132	366	550	731	934	1096		0	0	0	1456.61	296.8	345.346	1	97
14	183	366	547	731	945	1095	28.1425	493.47	189.15	415.248	218.491	1510	1346.49	1	98
14	195	384	559	744	920	1099	14.4643	0	0	17.1893	195.161	17.7863	31.9829	1	99
0	199	367	575	737	944	1092	0	11.1915	16.7534	14.2765	14.2382	22.011	8.66928	1	100
6	212	364	554	744	934	1119	0	125.407	255.277	114.148	102.48	1611.85	179.281	1	101
4	164	377	544	727	889	1057		0	0	0	27.56	0	118.369	1	102
0	210	386	559				0	0	0	0				1	103
9	183	365	543	735	893	1100	0	0	14.4708	23.6856	10.8061	3861.77	22.7813	1	104
0	147	364	559	690	938	1097	0	0	22.732	35.1876	22.0199	2537.78	96.9759	1	105
4	218	398	586	733	966	1110	0	30.308	74.7516	250.706	175.883	207.698	159.768	1	106
0	190		553	749		1130	0	381.55		987.417	373.46		348.984	1	107
0	129	356	549	759	933	1108	0	9.26166	0	276.388	106.38	151.83	164.645	1	108
0	188	363	558	729	915	1097	0	0	0	43.9389	77.4827	74.5392	116.512	1	109
14	185	367	553	748	917	1095	0	76.0125	84.3138		75.3579	69.7873	35.5559	1	110
0	168	366	545	743	881	1093		27.9321	269.475		338.839	766.554	389.797	1	111
20	202	370	561	733	895	1091	0	0	0	25.6935	21.4825	0	10.7748	1	112
7	185	367	556	728	922	1096	0	0	24.4422	7822.74	86.0106	3310.96	125.637	1	113
0	184	367	548	734	926	1104	0	120.019	92.0946	65.1225	74.6566	49.5768	70.1563	1	114
0	182	366	546	729	908	1080	0	59.0204	46.0711	31.7649	28.8216	20.6876	78744	1	115
15	182	368	544	734	921	1089	18.9949	48.6477	50.4696	21.6992	20.0809	16.5034	13.9989	1	116
5	194	389	579	729	930	1100	0	0	0	218.66	56.7444	68.9018	58.3904	1	117
1	202	383	561	723	909	1112	0	0	25.3272	36.838	99.0101	160.901	113.169	1	118
1	163	378		763	921	1100	0	0	0		11.131	911.106	447.222	1	119
0	190	368	554	734	916	1096	0	0	72.2034	45.9101	33.2845	47.6211	26.4174	1	120
0	200	367	547	743	886	1086	0	86.8275	146.678	243.039	741.105	489.176	205.232	1	121
6	188	372	548	731	917	1098	20927.8	0		2148.41	2549.67	1877.91	5271.58	1	122
0	193	394	566	797	927	1097	0	0	0	9.98955	12.4028	0	0	1	123
1	190	377	554	758	946	1093	0	0	362.657	2278.14	2129.51	1630.84	1442.96	1	124
1	182	365	553	779		1095	0	572.308	1925.94	7824.06	1055.89		1400.38	1	125
3	207	367	571	735	944	1096	0	17.8634	17.1902	2894.53	150.625	444.753	217.308	1	126
12	197	368	554	732	915	1096	0	980.369	15.651	34.848	19.7389	17.4523	11.0761	1	127
12	235	364	546	728	887	1083		24.27	423.557	48.7938	113.602	94.0368	0	1	128
30	240	369	558	737	933	1111	0	96.6591	160.594		1050.93	649.173	3765.9	1	129
1	184	366	548	717	907	1096	0		1826.95	2927.84		308.378	276.178	1	130
0	182	363	551	733	910	1092	0	54.6977	38.7812	33.101	76.0016	52.6906	255.581	1	131
3	182	361	549	725	906	1092	0	20.5218	76.3013	25.6117	0	180.327	46.0665	1	132
1	182	364	553	722	909	1093	0		0	0	20.3831	0	13.4003	1	133
0	187	364	549	726	914	1097	0	99.6552	222.643	56.673	27.478	21.5623	265.685	1	134
3	186	367	555	733	906	1099	0	0	0	0	314.423	70.3447	19.1584	1	135
50	182	368	552	728	988	1114	0	0	0	135.962	68.3552	43.885	58.2581	1	136
28	186	367	537	731	913	1089	0	0	116.853	12.4766	551.32	39.4984	145.424	1	137
0	219	377	545	723	888	1076	126.153	97.8015	133.896	540.391	73.577	762.326	50.9719	1	138
0	186	364	544	739	913	1099	0	1599.19	229.223	1490	2244.19	874.489	77.4873	1	139
0	173	364	546	730	916	1092	0	1012.67	107.238	150.833	185.787	0	61.1156	1	140
14	188	365	547	728	918	1097	0	0	1486.4	2331.36	2001.12	3089.1	2105.7	1	141
4	183	365	547	729	913	1090	1114.23	138.059	971.748	47.3036	111.638	61.1132	191.245	1	142
0	182	366	582	735	917	1099	0	1338.05	3736.76	7152	9314.27	17287	7395.78	1	143
1	198	366	545	733	925	1090	0	0	0	13.3018	15.6977	160.533	19.6251	1	144
0	178	362	549	729	911	1095	0	12.1332	53.1069	105.019	236.41	230.166	203.248	1	145
6	184	364	558	730	909	1099	0	9.49883	10.3297	34.8504	13.3585	69.9206	40.7023	1	146
0	194	369	549	710	873	1091	0	4.35625	23.6515	82.0557	1139.94	466.748	280.046	1	147
2	181	377	541	730	932	1093	0	218.497	33.3554	113.606	184.581	145.008	43.0423	1	148
0	182	378	544	731	913	1095	57.7891	0	0	68.0629	63.7345	110.01		1	149
0	180	361	534	729	908	1088	0	53.5937	10.8082	12877.7	45.207	0	65.965	1	150
0	183	365	554	733	917	1092	0	0	0	0	46.5386	24.9738	14.7852	1	151
2	196	372	549	730	923	1092	0	9.71146	0	327.5	671.077	89.4753	1420.74	1	152
1	246	354	549	729	931	1092	0	0	0	0	0	0	0	1	153
0	182	365	547	729	912	1092	0	2488.25	1872.46	219.372	830.142	592.083	837.414	1	154
0	183	364	546	729	981	1095	0	0	0	25.8988	13.0136	9.23468	0	1	155
10	207	364	560	731	898	1093	0	38.5146	47.761	33.9827	56.2411	42.9005	32.0565	1	156
1	193	366	558	732	936	1135	16.3974	0	1311.08	36.8619	11.4208	0	0	1	157
6	193	368	542	732	965	1085	0	0	0	0	0	0	0	1	158
0	236	367	562	730	919	1096	0	0	0	23.2554	47.1199	56.4642	47.5221	1	159
2	184	361	548	727	916	1091	0	0	3198.13	109.632	1986.65	317.626	93.3595	1	160
1	190	365	549	729	908	1097	0	13.102	97.9908	110.557	605.358	417.617	151.103	1	161
1	199	364	553	728	899	1097	0	16.7281	14.1103	29.0963	5397.75	647.237	758.071	1	162
4	179	363	549	727	912	1095	0	0	198.91	162.636	2377.6	222.042	147.251	1	163
1	183	364	554	729	913	1085	0	0	0	18.2584	85.4799	1014.95	73.8157	1	164
66	184	363	538	733	933	1123	616.39	65.4144	60.599	56.4638	78.3026	91.4848	186.786	1	165
7	197	366	548	729	928	1100	0	77.4798	549.633	197.563	1443.85	949.04	174.262	1	166
2	157	368	555	730	920	1091	0	19.9212	73.1958	22.2929	62.248	118.16	40.7317	1	167
1	183	364	553	728	896	1092	0	0	0	0	8.93981	9.60727	0	1	168
0	182	364	546	728	910	1094	0	0	96.0777	16.7153	18.495	81.3756	35.828	1	169
0	168	364	546	729	904	1093	0	0	71.4696	53.2005	111.651	75.1734	90.1592	1	170
45	183	365	547	726	908	1093	0	0	348.77	194.786	2700.54	695.729	361.633	1	171
0	183	338	561	732	915	1101	0	0	0	16.8654	37.977	42.4742	55.1217	1	172
5	174	364	537	707	877	1090	0	0	0	33.6575	16.9255	24.3462	218.406	1	173
4	186	363	545	728	895	1092	0	65.7877	39.3373	28.0729	26.7841	77.8472	59.0629	1	174
7	188	367	545	727	915	1092	0	687.412	42.0229	165.802	93.0247	117.513	72.5867	1	175
4	169	368	568	734	868	1091	0	0	96.5593	0	0	1112.22	143.404	1	176
0	185	364	550	728	913	1097	2637.89	0	60.588	58.7703	198.718	141.421	389.562	1	177
0	202	366	551	729	916	1090	307.328	0	0	0	0	0	0	1	178
0	183	365	553	715	897	1093	0	96.3914	31.0172	49.3729	120.683	46.0113	125.654	1	179
0	202	364	538	732	910	1092	0	4.02786	0	0	8.60506	15.1742	8.87225	1	180
4	214	365	562	737	928	1097	0	0	0	0	0	73.3353	10.0823	1	181
0	189	365	547	743	911	1092	0	0	4.17492	51.1104	5103.79	550.003	376.346	1	182
15	128	380	549	768	912	1096	41.8744	102.537	36.1187	25.0174	22.7369		56.3341	1	183
10	203	375	556	733	910	1104	26.0054	222.414	99.7602	97.3069	57.127	94.1056	43.5373	1	184
0	197	371	552	740	924	1105	0	54.7519	32.1245	26.6979	128.506	46.3884	105.373	1	185
12	124	365	571	728	965	1091		0	36.9545	80.5604	39.1054	29.5918	36.4343	1	186
0	184	405	545	742	924	1100	0	764.01	808.969	350.952	1559.19	1170.47	875.257	1	187
23	200	392	547	739	953	1086	0	0	0	0	0	10.7252	0	1	188
4	208	376	560	729	909	1118	0	13310.1	118.207	147.939	126.493	140.673	169.033	1	189
21	182	372	587	773	972	1172	0	83.8631	587.887	915.717	423.402	449.366	134.3	1	190
8	218	365	581	721	861	1096	133.754	0	0	0	9.76547	0	96.8914	1	191
38	186	376	612	734	930	1097	0	1091.19	148.716	275.077	162.767	79.4033	80.4453	1	192
17	185	361	548	730	923	1101	364.664	326.413	103.963	531.402	228.173	366.764	181.617	1	193
3	169	375	534	730	942	1085	0	0	54.0204	56.9619	45.3376	35.8132	29.2966	1	194
14	243	363	557	730	916	1097	74.1993	508.444	31.8226	18.0741	26.0129	33.6641		1	195
0	186	372	550	769	936	1106	0	0	0	0	0	0	52.5228	1	196
11	185	356	543	748	928	1082	0	595.642	2616.56	1050.43	156.99	154.423	81.366	1	197
4	201	366	550	751	947	1096	0	0	337.603	723.32	421.147	208.295	241.632	1	198
43	184	369	541	730	911	1097	29.8091	31.6101	38.8996	14.7387	5837.47	78.3686	74.7311	1	199
2	201	369	551	734	908	1098	0		148.2	134.424	214.046	113.783	222.307	1	200
0	186	364	543	724	929	1084	0	0	0	0	0	0	660.894	1	201
0	209	365	552	723	917	1076	0	0	0	27.1549	19.7578	119.543	114.206	1	202
0	186	367	546	733	893	1095	0	180.834	153.191	112.601		260.347	487.722	1	203
0	195	364	545	737	922	1094	0	82.3989	119.866	316.896	607.957	266.839	368.368	1	204
1	186	369	555	726	936	1104	0	110.88	42.1106	297.216	158.829	940.373	167.885	1	205
1	188	375	550	748	949	1092	29.7918	0	23.6171	65.6613	48.3031	23.7464	21.4061	1	206
0	183	396	551	718	911	1097	597.544	0	30.1465	32.9901	20.0954	107.657	31.0278	1	207
0	196	367	551	739	871	1078	0	28.9144	51.0749	40.2146	36.0973	65.0702	64.2926	1	208
0	186	369	549	731	916	1095	31.0203	0	188.566	119.571	137.363	118.179	172.363	1	209
48	185	370	550	718	899	1108	0	85.1219	34.6205	93.571	6068.74	73.4175	40.1533	1	210
4	207	367	550	747	922	1097	0	135.248	94.9644	28.3093	807.077	359.331	1284.95	1	211
3	168	367	555	720	938	1098	48.1553	0	166.415	675.862	388.489	255.968	4053.14	1	212
21	216	365	552	730	903	1088	0	211.003	94.369	117.443	115.215	90.2619	123.997	1	213
46	186	355	546	728	907	1097	0	0	455.647	618.421	494.871	808.351	566.305	1	214
12	211	364	554	732	903	1100	0	102.014	250.584	141.348	145.136	108.835	46.9072	1	215
21	184	365	552	727	910	1096	20.6139	294.488	11.2979	56.2389	79.6002	177.363	164.051	1	216
0	181	361	544	726	908	1092	0	51.6601	50.9055	66.4423	3028.93	319.538	738.664	1	217
10	199	363	552	730	938	1105	0	158.095	165.969		292.021	460.687	0	1	218
0	187	388	544	732	923	1096	0	12.364	0	8.98006	13.9109	114.225	10.3838	1	219
4	188	370	517	748	921	1091	0		331.6	338.969	260.178	152.803	291.407	1	220
0	176	369	546	732	929	1093	0	0	174.764	139.782	456.62	304.655	0	1	221
27	191	366	550	731	916	1095	0	0		21.0463	38.9151	91.7557	0	1	222
47	183	365	550	735	904	1089	0	0	0	0	0	23.2685	0	1	223
2	183	366	557	732	949	1099	144.613	0	0	0		0	12.309	1	224
13	216	367	537	728	914	1092	20.8145	5.16273	48.69	11.0677	15.1563	12.9866	27.7519	1	225
9	183	372	548	752	903	1122	0	11.8329		8.4079	0	0	4.08842	1	226
5	183	365	546	728	917	1093	0	0	0	0		29.8566		1	227
5	179	369	547	728	915	1097	0	429.799	14.8222	0	12.1889	97.1766	67.637	1	228
12	186	367	557	724	908	1092	0	172.277	0	0	45.3121	761.092	4093.2	1	229
0	192	364	549	731	924	1095	322.954	187.346	157.568	79.7606	111.044	303.414	98.9472	1	230
1	187	366	552	733	931	1090	34.2644	0	26.4655	0	0	0	11.4175	1	231
16		374	549	721	913	1100	40.7034		39.9626	0	0	7.20164	13.6496	1	232
10	186	409	584	753	909	1109	0	3.94637	24.4491	0	184.162	215.432	129.381	1	233
21	134	368	552	729	915	1098	66.8586	96.7398	107.719	39.3331	80.5093	85.4474	76.8108	1	234
1	184	366	548	731	900	1098	0	13.3917	78.2746	4.35799	11.8501	11.1804	99.3656	1	235
8	179	367	548	735	939	1093	0	208.436	10.681	275.067	76.2486	122.678	0	1	236
0	188	367	548	728	895	1092	0	0	0	51.9189		81.2545	68.5707	1	237
7	184	358	548	728	952	1092	329.778	0	1353.23	521.945	468.498	330.529	193.06	1	238
1	203	364	550	731	880	1088	0	0	376.976	248.762	158.711	1744.08	189.992	1	239
3	195	374	556	731	916	1102	0	2238.56	1937.83	1976.45	1126.93	1000.51	180.531	1	240
0	199	365	554	730	926	1104	0		97.4289	73.1836	59.4874	48.4139	210.698	1	241
17	184	365	553	730	918	1093	225.698	128.55	185.805	217.273	152.469	203.251	165.486	1	242
31	197	368	535	729	897	1110	0	0	1854.12	1338.72	747.13	983.052	35166.9	1	243
5	171	366	548	732	913	1096		108.805	148.521	5736.87	1140.67	751.146	1035.48	1	244
0	182	367	552	731	915	1099	0	38.6885	275.74	0	144.165	200.317	56.5602	1	245
0	185	365	547	736	918	1095	0	0	930.491	110.069		76.8527	96.6428	1	246
38	204	366	553	730	940	1094	9.88299	408.901		62.7143	92.4741	61.5481	57.7032	1	247
7	182	367	546	728	910	1090	0	9.86162	5.14395	13.4205	33.3546	57.4468	156.034	1	248
15	183	368	551	733	914	1092	0	20.1834	23.1751	12.9982	12.7372	9.349	0	1	249
6	189	367	550	738	916	1089	0	661.651	643.903	14348.2	1074.39	598.879	2310.17	1	250
13	184	366	566	727	909	1094	0	89.3733	56.4036	76.6316	50.4483	46.0893	104.66	1	251
3	163	367	553	729	896	1092	0	3.96511	1262.74	2366.98	1216.72	455.153	746.101	1	252
0	182	364	545	732	911	1097	0	83.0264	0	0	220.526	62.5979	264.595	1	253
6	200	367	546	731	910	1099	0	19.307		96.6456	101.251	91.4891	69.425	1	254
8	176	373	546	736	886	1093		43.9498	80.8966	709.732	196.663	282.296	227.741	1	255
0	186	369	511	726	938	1092	0	77.6462	60.1278	34.0179	94.1685	86.5362	44.7479	1	256
3	186	362	553	733	908	1095	357.561	14.8476	26.5218	22.8811	34.8548	211.612	0	1	257
40	159	365	570	730	914	1108	70.4326	63.3454	103.083	86.5209	301.57	36.0895	100.016	1	258
8	131	372	554	731	914	1097	0	109.208		415.579	539.892	267.084	0	1	259
10	168	364	548	729	927	1099		54.2959	10.6732	0	10.5713	59.4878	9.72626	1	260
0	199	366	549	732	920	1104	0	0	0	74.1256	51.5462	287.127	16.1815	1	261
11	199	373	545	732	923	1094	0	49.0647	40.4033	98.5096	148.15	116.648	110.425	1	262
0	181	376	546	727	900	1099	0	40.1841		259.932	451.878	251.896		1	263
4	186	365	561	729	937	1093	0	253.435	374.379	1835.43	3196.43	2331.14	1702.43	1	264
0	209	365	557	753	916	1120	0	11.5815	0	10.2379	3.99668	53.1257	192.116	1	265
4	184	368	534	731	930	1103	0	0	0	26.8255	17.8492	29.0939	14.0224	1	266
0	185	367	546	741	915	1119	0	0	0	4.95157	0	44.297	38.636	1	267
14	178	366	563	735	902	1095	0	0	56.6594	105.895	98.8467	495.837	194.799	1	268
3	181	354	550	730	914		0	0	0	1060.69	1132.33	1184.05		1	269
0	196	363	544	754	939	1098		0	0	0	0	92.8458	17.9082	1	270
0	189	372	552	731	962	1112	40.2365	672.558	1711.2	909.602	2004.3	209.502	143.886	1	271
0	206	364	546	730	891	1103	0	32.813	21.1956	144.329	167.719	831.402	162.309	1	272
15	184	363	547	716	940	1084	56.8321	0	7738.6	37.2857	34.5019	20.0942	132.514	1	273
23	194	365	556	778	950	1097	0	0	41.0687	126.853	381.073	222.046	171.678	1	274
1	194	364	559	732	922	1111	0	43.0442	0	0	25.2332	20.7125	18.3171	1	275
46	221	367	552	732	907	1097	119.797	87.2545	99.4404	4148.71	579.871	317.433	296.753	1	276
30	184	366	538	732	892	1105	144.31	0	399.458	20409	2209.34	1356.52	584.635	1	277
23	187	377	554	728	930	1098	0	12.6945	22.9209	34.0806	87.0848	87.6696	64.6004	1	278
3	188	367	576	732	906	1097	0	26.4554	57.611	59.5245	15.0677	17.5857	24.8372	1	279
0	191	371	560	751	947	1126	0	3.91305	0	102.013	270.946	231.317	238.858	1	280
0	210	377	552	735	907	1091	565.732	0	14.9863	58.1409	53.2766	84.8515	56.1905	1	281
7	189	365	547	750	926	1107		0	0	0	647.655	707.347	1444.05	1	282
-1	187	397	551	745	916	1123	0	4.02692	17.7966	42.3822	18.1372	19.6319	16.0759	1	283
4	184	367	548	730	940	1101	0	0	0	0	0	0		1	284
0	185	371	550	730	898	1096	0	0	0	0	0	22.1624	13.479	1	285
19	235	396	531	735	942	1110	0	0	0	42.3054	22.0989	31.0844	175.05	1	286
0	184	367	548	732	919	1096	0	0	0	155.228	109.386	128.047	79.0645	1	287
0	227	367	548	732	912	1090	0	94.8687	1912.23	69.8459	82.762	96.7884		1	288
5	172	356	545	732	908	1085		0		29.0986	27.9757	23.8981	57.8735	1	289
16	199	373	548	728	959	1127	32.9983	11.1757	90.2506	158.656	113.433	190.187	438.986	1	290
19	199	366	548	744	892	1096	11.913	1085.67	372.155	41.219	84.9084	46.6048	51.3101	1	291
10	181	365	553	734	899	1086	0	0	0	0	26.4206	29.4963	34.3125	1	292
30	168	353	556	737	909	1123	0	10.3939	2444.36	289.134	220.804	227.211	112.112	1	293
0	204	366	546	730	938	1095			47.4182	52.8796	41.7881	29.2354	43.4805	1	294
1	184	365	537	730	908	1090	28.6609	42.0355	1050.99	586.48	199.636	756.81	976.802	1	295
0	183	366	548	729	904	1093	0	0	384.087	224.47	121.768	151.609	556.138	1	296
30	198	367	555	733	933	1100	45.6362	11.1484	0	0	211.182	26.4206	6343.88	1	297
42		379	567	741	917	1105	8.83552		12.5017	1954.9	39.5292	42.2221	35.7797	1	298
0	160	364	547	742	888	1155	35.4259	0	30.4982	19.3752	22.7937	130.334	85.1244	1	299
25	214	332	543	752	969	1083	0	0	0	567.575	761.347	52.0204	90.5956	1	300
11	147	367	552	731	903	1087	0	0	514.667	541.58	376.395	417.072	393.652	1	301
0	192	364	556	733	909	1098	0	0	0	0	73.2452	246.968	226.827	1	302
2	209	370	551	720	920	1104	0	358.873	271.137	2089.85	482.903	296.118	246.518	1	303
47	197	366	553	693	945	1139	19.1614	21.3047	21.2766	17.7032	18.5286	8.54407	0	1	304
5	186	366	550	725	900	1088	0	1089.98	29.4673	1031.45	999.181	324.229	1609.85	1	305
0	185	364	536	781	935	1095	0	0	104.092	67.4872	129.508	132.98	89.8286	1	306
1	183	373	546	730	952	1111	237.613	0	0	3303.21	410.408	627.322	825.393	1	307
4	187	368	575	734	911	1097	0	17.3585	30.1486	0	0	0	819.166	1	308
8	210	367	552	738	918	1099	0	23.8122	4.14497	236.534	15.5499	17.9631	45.8342	1	309
20	201	372	554	728	908	1091	0	9.28406	964.999	64.3012	84.7459	70.4218	87.7317	1	310
0	208	366	541	733	905	1094	0	0	135.094	177.057		392.807	167.352	1	311
0	185	363	545	732	921	1096	0	4.11454	49.2498		104.056	55.9323	42.0467	1	312
12	184	361	549	736	911	1093		17.3277	1289.52	29.2251	21.0652	40.6808	31.2097	1	313
2	183	364	547	740	922	1092	0	0	0	788.277	605.025	546.817	1210.94	1	314
41	188	368	552	732	913	1109	0	0	0	0	0	16.1664	9.17341	1	315
1	186	372	554	733	922	1097	0	12.4522	19.7348	42.7961	36.3125	22.9	43.0669	1	316
1	202	364	553	731	962	1097	0		476.706	307.551	324.33	650.331	695.869	1	317
10	210	367	547	734	923	1099	0	16.6845	195.361	91.3316	42.73	212.835	90.1736	1	318
3	184	366	550	709	907	1118	0	21.0281	43.0786	77.2443	2146.22	1462.87	78.5481	1	319
2	181	370	551	750	925	1084	0	0	67.7743	278.552	123.726	80.8917	1837.46	1	320
3	210	350	547	730	881	1098	0	0	44.7415	36.9275	35.8535	199.516	1576.3	1	321
0	191	367	550	730	942	1098	266.405	191.98	820.401	1161.85	187.012	576.419	123.007	1	322
0	189	367	553	732	913	1096	0	29.4105	54.592	46.7906	116.987	26.4903	41.9242	1	323
20	125	368	556	732	914	1097		20.6846	0	21.0129	18.2452	10.3632	0	1	324
0	206	364	570	732	913	1092	119.36	0	124.109	24.4227	10.1717	9.99918	44.4862	1	325
0	181	360	539	731	906	1097	0	73.3959	23.8556	48.2953	39.5697	25.8422	22.4878	1	326
11	188	363	542	730	915	1097	0	0	0	21.549	0	18.8398	20.2847	1	327
5	174	365	547	728	890	1091	0	0	77.3443	1271.42	671.803		2079.48	1	328
0	187	369	551	725	906	1097	0	511.723	92.9821	66.1526	38.316	57.6282	61.1286	1	329
12	185	380	545	758	916	1162	0	0	462.534	547.662	3770.33	1473.24	856.071	1	330
21	179	367	550	728	969	1082	27.1974	77.6641	174.868	169.304	2119.35	261.659	226.109	1	331
24	187	367	549	733	910	1092	0	0	913.146	111.752	192.483	237.424	2037.87	1	332
32	181	367	545	727	914	1113	0	23.3511	136.182	64.6033	55.9979	44.7344	52.5583	1	333
8	150	366	564	731	913	1096	0	105.111	65.283	28.9868	18.8583	890.839		1	334
1	167	365	565	733	901	1093	0	0	0	0	0	0	3.98878	1	335
12	186	373	564	728	921	1201	0	37.416	31.7562	3.96383	3.92356	472.863	9.25876	1	336
4	183	361	533	726	894	1089	0	0		267.225	393.428	213.165	203.328	1	337
0	206	346	563	734	944	1090	0	4.07944	99.4505	102.806	160.387	6980.98	217.059	1	338
14	189	363	546	728	920	1092	0	4.03873	0	159.312		67.5962	109.069	1	339
14	203	370	532	708	916	1086	0	0	63.0326	1186.13	91.6548	167.349	318.945	1	340
13	182	369	559	727	903	1091	0	222.592	118.698	103.465	50.8951	53.6693	21.4249	1	341
11	185	373	548	725	912	1131	0	36.3302	18.2522	114.913	39.7727	342.103	42.1124	1	342
0	179	377	543	730	902	1101	0	105.043	190.248	35.9375	27.4708	52.0755	46.8967	1	343
47	186	383	561	733	902	1101		0	0	9.38383	9.92607	121.022	121.751	1	344
2	194	359	579	729	905	1093	0	0	24.7059	12.3025		31.8588		1	345
4	190	367	542	730	925	1093	0	0	804.682	6296.31	3121.67	1039.6	846.69	1	346
0	171	361	563	732	919	1097	1269.01	285.223	81.7392	1189.8	186.201			1	347
0	194	364	557	731	908	1092	0	0		14.6263	13.0469	11.0747	2164.64	1	348
15	178	370	556	738	934	1098	0	388.496	10.1624	110.891	59.6985	88.7223	119.719	1	349
0	164	367	565	727	936	1106	0	0	0	0	0	25.2937	84.336	1	350
22	188	363	546	714	911	1091	0	0	0	302.45	193.234		327.894	1	351
5	183	375	544	738	907	1100	0	12.8706	20.3339	9.61589	8.22672	350.812	398.273	1	352
0	182	365	546	732	905	1096	17.1485	11.1031	0	1690.9	0		45.8311	1	353
0	184	365	546	734	891	1093	105.598	20.5494	22.1387		52.7263	1667.94	28.2599	1	354
0	207	375	552	749	913	1118	0	16.7134	122.59	29.2299	26.2702	104.157	72.6162	1	355
9	190	365	558	731	921	1096		332.623	0	19.8116	21.508	14.1016	12.4644	1	356
5	205	370	545	727	905	1096	0	17.7407	68.6557	612.783	185.241	118.844	175.516	1	357
72	137	366	554	768		1131	0	0	0	0	0		11.2035	1	358
14	220	366	575	734	940	1098		4.2144	14.0511	25.8364	26.8458	70.9125	37.8179	1	359
1	155	367	562	730	925	1098	0		0	124.557	43.9939	32.6414	35.5678	1	360
1	192	368	563	733	910	1078	0	0	84.072	166.426	84.9922	2980.93	64.8266	1	361
47	184	370	558	733	919	1097	0	0	0	47.0514	66.3994	251.652	156.162	1	362
5	157	366	544	731	902	1097	0	0	0	0	0		15.3006	1	363
7	199	363	552	741	911	1099	0	0	176.2	26.9687	30.1786	27.5187	42.5501	1	364
19	185	381	549	731	899	1093	8.58038	15.2095		12.596	40.9838		20.9692	1	365
5	194	365	584	731	911	1094	0	0	0	16.0854	84.7643	25.9304	30.3618	1	366
42	187	364	544	732	922	1226	46.8174	93.2568	44.1411	25.7768	27.3027	32.2811	51.381	1	367
0	188	367	548	731	921	1105	0	21.7676	18.7019	14.0474	9.42013	19.6234	47.5264	1	368
14	190	370	579	734	918	1099	0	0	0	0	22.0652	32.7598	97.1558	1	369
23	187	378	552	730	937	1108	0	0	0		19.4894	75.9908	166.373	1	370
18	184	396	549	732	926	1093	0	13.437	16.0556	10.3833	0	0	21.9316	1	371
45	184	366	547	732	911	1093	0	0	0	50.2905	128.869	23.8482	38.3713	1	372
3	183	364	546	731	912	1096	0	0	0	0		37.1326		1	373
